# Supplementary material for: Genome-Wide Expression Profiling of Genes Associated with the Lr47-Mediated Wheat Resistance to Leaf Rust (Puccinia triticina)
Source: Int J Mol Sci. 2019 Sep 11;20(18):4498. doi: 10.3390/ijms20184498 (PMC6769777; doi:10.3390/ijms20184498)
Supplement: Supplementary file 1 [file ijms-20-04498-s001.zip]

Archive with 2 entries (2 files):
- Supplementary Tables S1-S3.pdf
- Supplementary Figures S1-S7.pdf
